# Supplementary material for: Dual role of USP30 in controlling basal pexophagy and mitophagy
Source: EMBO Rep. 2018 Jun 12;19(7):e45595. doi: 10.15252/embr.201745595 (PMC6030704; doi:10.15252/embr.201745595)
Supplement: Supplementary file 3 — Movie EV1 [file EMBR-19-e45595-s003.zip]

Archive with 2 entries (2 files):
- embr201745595-sup-0011-MovieEV1.mp4
- embr201745595-sup-0012-README.txt
