# Supplementary material for: Dual role of USP30 in controlling basal pexophagy and mitophagy
Source: EMBO Rep. 2018 Jun 12;19(7):e45595. doi: 10.15252/embr.201745595 (PMC6030704; doi:10.15252/embr.201745595)
Supplement: Supplementary file 3 — Movie EV1 [file EMBR-19-e45595-s003.zip › embr201745595-sup-0012-README.txt]

Movie EV1: Dynamic interactions of USP30-GFP decorated mature peroxisomes with the mitochondrial network. hTERT-RPE1 cells were transfected with USP30-GFP and mCherry-SKL for 24 h, then imaged using a 3i Marianas spinning disk microscope (100x Zeiss Plan Apochromat 100x/1.4NA oil objective) and a digital camera (Hamamatsu Flash 4 sCMOS camera, Slide Book 3i v3). Frames were collected continuously and saved for playback at 10 frames per second. Cherry-SKL is taken up into mature peroxisomes, whilst USP30-GFP is associated with mitochondria as well as with peroxisomes.  
