# Supplementary material for: Dual role of USP30 in controlling basal pexophagy and mitophagy
Source: EMBO Rep. 2018 Jun 12;19(7):e45595. doi: 10.15252/embr.201745595 (PMC6030704; doi:10.15252/embr.201745595)
Supplement: Supplementary file 4 — Source Data for Expanded View and Appendix [file EMBR-19-e45595-s008.zip]

Archive with 2 entries (2 files):
- embr201745595-sup-0008-SDataEV.pdf
- embr201745595-sup-0009-SDataFigsS1-S2.pdf
